# Supplementary material for: A novel disulfidptosis-related immune checkpoint genes signature: forecasting the prognosis of hepatocellular carcinoma
Source: J Cancer Res Clin Oncol. 2023 Jul 18;149(14):12843–54. doi: 10.1007/s00432-023-05076-4 (PMC10587022; doi:10.1007/s00432-023-05076-4)
Supplement: Supplementary file 1 — Supplementary file1 (XLS 139 KB) [file 432_2023_5076_MOESM1_ESM.xls]

## Sheet: gene expression matrix
id	TCGA-DD-A1EL-11A-11R-A155-07	TCGA-DD-A39X-11A-11R-A213-07	TCGA-BC-A216-11A-11R-A155-07	TCGA-FV-A2QR-11A-11R-A213-07	TCGA-BD-A3EP-11A-12R-A22L-07	TCGA-DD-A1EG-11A-11R-A213-07	TCGA-FV-A23B-11A-11R-A16W-07	TCGA-DD-A3A2-11A-11R-A213-07	TCGA-DD-A3A8-11A-11R-A22L-07	TCGA-DD-A39V-11A-11R-A213-07	TCGA-FV-A3I1-11A-11R-A22L-07	TCGA-EP-A26S-11A-12R-A16W-07	TCGA-DD-A39W-11A-11R-A213-07	TCGA-EP-A3RK-11A-11R-A22L-07	TCGA-DD-A39Z-11A-21R-A213-07	TCGA-BD-A2L6-11A-21R-A213-07	TCGA-FV-A3R2-11A-11R-A22L-07	TCGA-DD-A3A3-11A-11R-A22L-07	TCGA-G3-A3CH-11A-11R-A22L-07	TCGA-DD-A3A5-11A-11R-A22L-07	TCGA-DD-A1EH-11A-11R-A131-07	TCGA-DD-A1EC-11A-11R-A131-07	TCGA-BC-A10X-11A-11R-A131-07	TCGA-BC-A10W-11A-11R-A131-07	TCGA-DD-A119-11A-11R-A131-07	TCGA-DD-A1EI-11A-11R-A131-07	TCGA-BC-A110-11A-11R-A131-07	TCGA-DD-A11C-11A-11R-A131-07	TCGA-FV-A3I0-11A-11R-A22L-07	TCGA-DD-A3A1-11A-11R-A213-07	TCGA-DD-A11A-11A-11R-A131-07	TCGA-BC-A10Z-11A-11R-A131-07	TCGA-EP-A12J-11A-11R-A131-07	TCGA-BC-A10T-11A-11R-A131-07	TCGA-DD-A11D-11A-12R-A131-07	TCGA-DD-A113-11A-12R-A131-07	TCGA-DD-A1EE-11A-11R-A131-07	TCGA-DD-A116-11A-12R-A26B-07	TCGA-DD-A118-11A-11R-A131-07	TCGA-DD-A114-11A-12R-A131-07	TCGA-DD-A3A4-11A-11R-A22L-07	TCGA-DD-A1EJ-11A-11R-A155-07	TCGA-ES-A2HT-11A-11R-A180-07	TCGA-BC-A10R-11A-11R-A131-07	TCGA-BC-A10Y-11A-11R-A131-07	TCGA-BC-A10U-11A-11R-A131-07	TCGA-DD-A11B-11A-11R-A131-07	TCGA-DD-A1EB-11A-11R-A131-07	TCGA-BC-A10Q-11A-11R-A131-07
BTN2A1	661	438	289	616	346	311	687	481	153	303	401	319	324	300	392	1011	490	351	410	259	372	480	464	284	302	498	388	181	293	219	564	519	336	287	477	283	335	446	213	859	532	668	787	412	519	308	208	499	204
BTN2A2	498	179	162	380	139	185	533	160	136	211	159	179	121	159	146	957	246	171	259	98	197	224	403	232	210	356	114	116	123	156	251	174	326	100	430	171	217	395	87	981	190	215	667	275	233	110	129	278	142
BTN3A1	1332	749	664	894	492	557	1254	661	382	618	576	580	798	407	389	2440	823	464	694	341	547	857	1036	617	949	1137	519	372	369	346	1035	382	1117	293	1687	433	686	820	450	2972	749	850	2189	706	582	314	435	893	392
BTNL9	170	44	312	203	91	165	193	120	76	101	136	221	85	196	166	678	476	230	106	36	91	269	163	228	132	77	268	162	118	103	175	394	68	148	176	113	157	90	84	87	374	258	168	418	230	244	94	219	234
CD160	48	58	52	41	25	29	18	57	25	48	50	24	55	40	50	165	53	35	65	17	34	50	109	57	31	51	9	17	10	11	124	8	20	31	37	17	43	54	50	146	66	49	45	26	45	13	2	76	28
CD209	299	228	232	167	221	114	232	164	98	89	133	104	117	59	38	563	196	208	336	32	102	207	218	240	384	74	326	70	74	97	449	76	147	153	412	39	93	227	110	422	268	199	155	175	153	215	53	68	79
CD226	261	96	112	293	129	117	471	92	47	62	104	78	139	76	94	684	86	242	137	16	136	177	208	116	220	212	111	54	43	132	294	72	92	94	162	73	152	135	85	281	232	269	207	175	106	70	61	173	57
CD27	36	15	36	65	49	22	134	19	22	10	29	27	11	10	5	147	31	21	74	4	21	11	16	19	12	19	7	8	0	12	16	14	28	6	67	8	49	53	4	110	61	25	111	11	32	15	20	32	5
CD274	219	70	83	346	164	216	159	92	57	40	68	84	53	45	27	334	108	135	96	29	76	82	115	141	120	81	724	50	168	42	227	228	118	118	240	34	72	79	85	300	162	152	354	500	120	439	44	148	123
CD276	2455	2002	1310	2809	4695	2461	3099	1162	3382	2668	2270	2069	1482	1918	1283	2191	1921	1434	1601	2026	1690	2546	2594	2810	1540	3334	3135	1330	2804	1934	2537	4094	1561	3267	2793	3151	1533	1502	1409	2461	2073	2833	2332	3614	2100	3614	1314	2419	2688
CD28	65	27	27	216	80	41	266	31	20	35	39	37	29	13	10	449	59	38	81	14	31	19	69	43	65	100	46	31	6	27	74	44	49	21	121	26	41	72	21	263	48	45	125	35	74	56	44	47	21
CD40	1519	1083	701	703	493	1035	1295	1174	481	609	720	673	1249	474	584	1908	823	779	762	621	859	658	914	552	495	382	662	236	480	590	539	617	875	268	1169	555	629	954	574	1560	1091	915	1587	842	687	433	443	1183	467
CD40LG	39	33	9	61	45	33	218	13	9	15	30	10	16	10	17	560	35	12	60	4	16	6	11	8	15	37	8	9	3	17	50	9	46	32	34	5	34	33	19	134	50	27	140	10	31	15	16	28	15
CD47	2567	1635	1458	3321	1125	1467	2400	1704	920	1199	1268	1497	1696	983	1118	3302	1774	1555	1528	1002	1943	1508	2364	1529	1712	1919	1374	658	1063	1338	2163	2318	1719	1259	2250	1175	1095	1444	1067	4229	2214	2383	4312	2043	2185	1546	959	2026	1372
CD70	2	1	3	6	6	6	10	6	2	2	6	3	1	0	1	53	3	5	7	4	6	4	2	5	0	1	3	0	0	8	6	7	1	1	17	1	4	11	4	7	5	2	11	1	7	7	3	1	3
CD80	26	7	10	25	29	30	18	3	6	3	4	0	5	2	6	104	43	21	20	1	2	10	21	23	14	16	35	3	9	10	55	11	16	7	23	11	12	2	21	36	6	18	24	52	24	14	3	18	9
CD86	351	149	248	757	289	338	428	189	142	128	144	203	137	82	42	1414	413	399	296	58	158	320	270	291	362	234	283	79	94	243	423	205	120	135	357	113	229	181	256	584	425	482	402	649	386	178	85	341	109
CD96	176	101	102	385	206	128	512	62	72	76	124	71	77	41	52	1716	158	69	327	24	97	90	160	171	71	168	123	68	27	89	248	111	120	85	236	47	117	181	66	704	172	110	367	107	113	112	61	136	62
CTLA4	18	7	7	64	14	30	120	5	8	13	9	14	4	4	2	158	17	7	51	1	12	5	0	25	1	15	42	1	4	8	19	8	9	4	68	7	21	15	11	91	4	10	55	13	10	16	11	11	17
HAVCR2	411	217	331	896	308	455	467	262	139	189	199	187	153	78	41	1519	512	571	315	55	164	391	273	350	510	250	478	128	161	184	761	375	131	206	343	108	249	204	342	579	445	498	466	858	354	341	66	329	143
HLA-A	41637	20382	22348	56534	12874	20466	33204	13723	14615	13247	11067	13767	22157	14497	17851	88793	29618	27951	29949	7596	21126	15011	30066	35371	10970	33675	16520	10826	14107	50737	30597	18322	65106	8361	79030	19047	24901	20408	8621	178590	28386	23228	142559	28073	12517	13486	15741	20158	12687
HLA-B	69196	21508	31182	59076	16361	32202	52479	16941	27655	25708	15495	34825	26415	14576	17543	113609	69818	40911	55173	11923	23607	35394	57892	65804	40249	53856	25433	16660	26764	64610	56123	21655	89473	14235	149805	25957	36795	33465	12484	251661	45475	43561	184600	37053	32191	16136	24657	32791	14442
HLA-DMA	1361	766	916	3253	866	1276	2756	1030	627	647	1073	831	602	576	404	6952	1921	2014	1232	282	963	905	1146	1415	656	915	611	389	562	1565	1358	1070	662	581	1466	430	918	1135	656	2737	2220	1663	2338	1771	1545	645	414	1115	635
HLA-DMB	648	388	430	1584	445	514	1127	430	216	235	428	490	254	202	116	4051	953	969	546	84	374	532	489	593	436	440	257	170	130	599	671	549	235	281	678	167	389	535	345	1233	896	850	893	930	776	204	199	509	165
HLA-DOA	650	427	464	1949	437	459	1548	431	303	373	614	319	238	270	162	5126	724	881	461	100	384	526	420	495	301	478	336	204	150	675	683	433	332	306	798	184	584	576	337	1389	1278	1257	713	1313	1156	285	247	636	234
HLA-DPA1	5523	4199	3943	16558	5819	5561	11511	4649	4584	3428	3374	6345	3367	1266	1590	45034	6146	7196	4890	1024	4728	4465	3221	3667	1827	2778	2895	2469	1242	3810	6133	3174	2458	2307	9570	2430	4206	2481	3883	16570	8918	10215	4208	8233	9264	3271	1987	8003	1712
HLA-DPB1	5399	3817	4037	13998	4177	4466	11196	3105	2713	2484	3125	3881	2287	2555	1344	24950	6427	6002	4802	925	3714	3434	4148	4575	2127	3909	3695	1534	1355	7869	4146	2599	2627	2482	6598	1787	2747	4258	2814	11092	7218	6134	6829	6229	5549	2850	1830	4779	2215
HLA-DQA1	2899	1952	999	5517	1005	2794	7193	1483	643	870	1598	1253	1217	768	356	12326	2561	1575	1168	347	1583	2418	2588	1158	1987	1457	1526	635	700	1449	2488	946	1346	1123	3430	798	1917	1594	1423	9497	2981	1765	5486	3534	4747	804	832	2257	564
HLA-DQB1	630	1540	581	3162	597	2193	5027	2527	529	1224	602	1146	1745	1233	284	10151	1903	975	724	393	1286	2135	1381	707	1208	688	1306	337	178	832	1124	1221	583	1043	751	772	2492	663	1577	4882	2017	1849	4092	832	2919	494	817	1516	375
HLA-DRA	14772	7550	10255	36422	12368	15603	28674	8025	7853	6171	8502	13776	5902	4739	2915	90059	16093	22595	14201	1871	9408	12043	9465	11064	8076	11324	10546	4516	3432	11713	13844	5988	8553	5373	20394	4047	8364	12104	9035	32348	17055	21300	21893	23082	15876	7903	4753	15179	4836
HLA-DRB1	12476	7107	5259	19520	4146	11302	25286	9242	3552	4905	5291	5671	5532	4662	1791	40124	11186	9010	5601	1719	6075	7148	8038	5474	6936	7092	7464	2261	2435	7587	10219	5911	5561	5318	11349	2644	7477	7387	5878	25466	16374	7070	15494	11496	12127	3328	2825	7814	2951
HLA-E	27123	19893	18783	31492	16254	22628	28770	20465	12931	17670	16929	22002	20125	10276	12177	60711	34232	32942	22984	9545	16338	26847	24479	22745	23437	24112	33326	7933	17775	26061	37880	24903	27555	15145	35201	12086	16730	14197	10879	60679	35606	28010	62088	34234	25743	20670	10520	24710	13802
ICOS	15	10	6	138	18	18	138	5	0	5	13	10	3	5	2	216	16	11	49	1	11	2	8	17	3	12	8	3	0	18	25	33	7	5	49	2	11	23	3	94	13	7	42	4	10	8	5	15	1
KIR2DL3	5	1	7	11	2	0	5	3	10	3	1	10	3	0	0	3	1	5	14	2	1	3	6	6	2	4	3	4	0	2	4	0	1	7	1	1	2	3	2	7	3	3	7	2	2	0	0	3	8
KIR2DL4	8	5	4	1	11	6	5	6	20	2	5	4	4	1	0	10	2	12	8	0	5	4	10	23	7	2	7	0	3	3	28	2	1	3	12	2	2	4	2	17	4	3	32	8	4	5	2	8	9
LAG3	162	256	180	226	105	267	171	287	121	76	140	136	157	114	154	435	462	278	385	111	201	159	261	219	182	207	170	85	190	145	129	151	110	142	293	65	95	207	78	479	138	156	263	285	119	157	74	272	82
LGALS9	1154	555	871	1516	575	1055	950	547	478	360	392	408	511	337	330	3329	1747	1444	1074	149	383	726	729	764	726	751	492	274	252	1032	1075	1097	839	356	887	327	640	558	291	2405	1412	871	3549	1197	856	364	257	710	438
PDCD1	35	18	28	99	42	36	93	7	11	19	12	12	12	8	3	151	51	15	119	5	39	13	11	50	17	29	19	12	7	28	35	27	18	15	83	12	34	42	4	144	26	32	104	31	22	19	19	38	13
PDCD1LG2	174	58	124	103	90	101	134	86	30	58	92	84	76	54	11	363	108	175	135	10	68	122	161	76	126	77	125	52	27	67	219	45	98	95	140	23	110	97	65	254	219	175	109	280	139	52	40	136	42
PVR	2197	1537	1693	3968	2157	2003	2105	1251	1535	1687	1018	2176	1426	1613	1644	2101	1962	1862	1824	1208	2162	1762	2106	2428	2156	1819	5293	911	3425	1571	4262	3284	1382	1657	1792	1138	1323	1447	1129	2616	4854	5257	3210	5209	1815	4508	1303	3079	2503
SIRPA	3135	2399	5194	3180	1723	2537	2370	2945	1902	3801	2735	2375	2795	1387	2715	4368	2634	2445	2519	5745	3223	2583	3934	2584	5345	2091	5027	2162	4434	1700	9286	2836	3475	2223	4175	4377	3070	1407	2008	5426	3977	3779	5057	8387	2567	4442	1536	4224	3273
TIGIT	92	49	85	196	91	82	282	47	56	67	84	48	74	31	7	361	91	68	192	32	72	69	122	140	46	84	16	18	3	51	180	50	32	34	255	35	119	126	22	348	75	75	156	116	80	38	43	92	18
TNFRSF14	1749	1755	1246	2443	1131	2043	2474	1625	1836	1610	1361	1506	1787	1278	1271	4019	2972	1397	1783	1219	1670	1135	1770	1915	1081	1579	1338	772	1006	2481	1503	1915	943	799	2220	1189	1049	1962	832	2552	2521	1939	3306	1586	1565	872	1065	1881	1223
TNFRSF18	14	2	13	25	18	34	34	9	13	2	11	13	4	18	8	84	4	9	29	3	5	2	8	16	2	9	18	1	12	30	11	48	5	7	52	13	21	22	4	32	34	11	85	10	14	19	7	5	4
TNFRSF4	20	4	11	55	45	48	65	9	15	14	27	16	13	7	6	215	43	15	20	12	10	4	8	23	14	31	17	2	8	54	12	41	29	9	44	14	24	25	7	85	41	20	98	15	15	19	32	14	10
TNFRSF9	18	3	11	86	41	37	88	5	5	12	10	9	4	4	3	200	9	14	45	2	21	7	16	26	5	20	12	1	7	14	48	38	5	37	114	13	37	20	9	152	17	15	66	60	26	41	8	24	11
TNFSF18	38	0	2	15	22	4	8	4	2	6	1	32	3	5	1	24	6	3	1	2	2	13	11	7	3	8	1	1	0	1	10	9	10	2	22	4	2	5	7	20	73	8	33	32	42	4	4	6	4
TNFSF4	80	49	59	54	34	19	94	50	19	17	44	37	61	26	19	172	44	15	65	17	55	36	55	30	18	62	56	10	17	15	30	15	59	8	34	15	36	120	24	100	41	55	85	26	39	16	20	44	31
VTCN1	189	19	39	1465	246	175	329	61	57	33	50	34	42	25	66	320	256	13	61	48	76	57	180	182	88	239	54	18	138	57	130	1135	82	91	53	115	108	79	60	137	54	114	160	101	110	229	151	73	125
[truncated: 206 more columns]

## Sheet: correlation network
CRG	ICG	cor	p	Regulation
ACTB	BTN2A1	0.473306	2.81587e-22	postive
ACTN4	BTN2A1	0.60844	3.0339e-39	postive
CAPZB	BTN2A1	0.491011	4.33412e-24	postive
CD2AP	BTN2A1	0.74688	6.63366e-68	postive
DSTN	BTN2A1	0.583324	1.7813e-35	postive
FLNA	BTN2A1	0.43984	3.9893e-19	postive
FLNB	BTN2A1	0.485245	1.73321e-23	postive
GYS1	BTN2A1	0.489848	5.74418e-24	postive
INF2	BTN2A1	0.371805	1.04967e-13	postive
IQGAP1	BTN2A1	0.632368	3.67053e-43	postive
LRPPRC	BTN2A1	0.552077	3.20215e-31	postive
MYH10	BTN2A1	0.337066	2.17749e-11	postive
MYH9	BTN2A1	0.588819	2.8456e-36	postive
NCKAP1	BTN2A1	0.688192	8.72531e-54	postive
NDUFS1	BTN2A1	0.396917	1.45719e-15	postive
RPN1	BTN2A1	0.468893	7.67967e-22	postive
SLC3A2	BTN2A1	0.344384	7.46874e-12	postive
TLN1	BTN2A1	0.570786	1.02946e-33	postive
ACTB	BTN2A2	0.432611	1.72613e-18	postive
ACTN4	BTN2A2	0.433905	1.33133e-18	postive
CAPZB	BTN2A2	0.478793	7.9262e-23	postive
CD2AP	BTN2A2	0.441361	2.91808e-19	postive
DSTN	BTN2A2	0.478011	9.50908e-23	postive
FLNA	BTN2A2	0.303942	1.96301e-09	postive
FLNB	BTN2A2	0.414678	5.63631e-17	postive
GYS1	BTN2A2	0.333825	3.4663e-11	postive
IQGAP1	BTN2A2	0.430028	2.88909e-18	postive
LRPPRC	BTN2A2	0.348159	4.25328e-12	postive
MYH9	BTN2A2	0.390535	4.47534e-15	postive
NCKAP1	BTN2A2	0.465532	1.63266e-21	postive
RPN1	BTN2A2	0.327918	7.97722e-11	postive
SLC3A2	BTN2A2	0.300861	2.90253e-09	postive
TLN1	BTN2A2	0.455614	1.44129e-20	postive
CAPZB	BTN3A1	0.345584	6.25026e-12	postive
CD2AP	BTN3A1	0.407522	2.13926e-16	postive
DSTN	BTN3A1	0.370984	1.19982e-13	postive
IQGAP1	BTN3A1	0.411968	9.37518e-17	postive
NCKAP1	BTN3A1	0.348248	4.19696e-12	postive
TLN1	BTN3A1	0.418861	2.54652e-17	postive
NUBPL	BTNL9	0.319418	2.56574e-10	postive
TLN1	CD160	0.32675	9.38688e-11	postive
ACTB	CD209	0.590727	1.49329e-36	postive
CAPZB	CD209	0.545789	2.03457e-30	postive
FLNA	CD209	0.39759	1.29281e-15	postive
GYS1	CD209	0.357695	9.91662e-13	postive
IQGAP1	CD209	0.383715	1.44532e-14	postive
MYH10	CD209	0.453349	2.3467e-20	postive
TLN1	CD209	0.320939	2.08723e-10	postive
IQGAP1	CD226	0.41709	3.56954e-17	postive
TLN1	CD226	0.319098	2.6793e-10	postive
ACTB	CD27	0.536954	2.56203e-29	postive
CAPZB	CD27	0.468471	8.44554e-22	postive
FLNA	CD27	0.410951	1.13351e-16	postive
IQGAP1	CD27	0.398038	1.19362e-15	postive
MYH10	CD27	0.3826	1.74614e-14	postive
ACTB	CD274	0.475675	1.63355e-22	postive
CAPZB	CD274	0.482262	3.51404e-23	postive
IQGAP1	CD274	0.386002	9.78374e-15	postive
TLN1	CD274	0.315614	4.27775e-10	postive
ACTB	CD276	0.57341	4.46859e-34	postive
ACTN4	CD276	0.558803	4.24018e-32	postive
CAPZB	CD276	0.533184	7.38444e-29	postive
CD2AP	CD276	0.459761	5.84801e-21	postive
DSTN	CD276	0.532009	1.02407e-28	postive
FLNA	CD276	0.531438	1.2e-28	postive
FLNB	CD276	0.348113	4.28329e-12	postive
GYS1	CD276	0.497186	9.53682e-25	postive
INF2	CD276	0.443433	1.90069e-19	postive
IQGAP1	CD276	0.536028	3.32708e-29	postive
LRPPRC	CD276	0.398923	1.01908e-15	postive
MYH10	CD276	0.389171	5.66984e-15	postive
MYH9	CD276	0.559854	3.07861e-32	postive
MYL6	CD276	0.460921	4.53411e-21	postive
NCKAP1	CD276	0.506457	9.26767e-26	postive
RPN1	CD276	0.467029	1.16803e-21	postive
SLC3A2	CD276	0.306995	1.32625e-09	postive
TLN1	CD276	0.391089	4.06384e-15	postive
IQGAP1	CD28	0.364754	3.26891e-13	postive
TLN1	CD28	0.322843	1.60947e-10	postive
CAPZB	CD40	0.35101	2.76653e-12	postive
IQGAP1	CD40LG	0.300156	3.17238e-09	postive
ACTB	CD47	0.487282	1.0653e-23	postive
ACTN4	CD47	0.491932	3.46499e-24	postive
CAPZB	CD47	0.461198	4.26595e-21	postive
CD2AP	CD47	0.548176	1.01304e-30	postive
DSTN	CD47	0.592223	8.97594e-37	postive
FLNA	CD47	0.48188	3.84544e-23	postive
FLNB	CD47	0.345374	6.4479e-12	postive
GYS1	CD47	0.425896	6.52522e-18	postive
INF2	CD47	0.356181	1.2537e-12	postive
IQGAP1	CD47	0.649187	3.96923e-46	postive
LRPPRC	CD47	0.306083	1.49176e-09	postive
MYH9	CD47	0.463383	2.63327e-21	postive
NCKAP1	CD47	0.553723	1.96084e-31	postive
TLN1	CD47	0.398796	1.04255e-15	postive
ACTB	CD70	0.674323	6.29e-51	postive
CAPZB	CD70	0.569487	1.5522e-33	postive
FLNA	CD70	0.552079	3.20017e-31	postive
GYS1	CD70	0.30666	1.38494e-09	postive
IQGAP1	CD70	0.310608	8.2902e-10	postive
MYH10	CD70	0.549981	5.9573e-31	postive
MYH9	CD70	0.32572	1.08285e-10	postive
ACTB	CD80	0.500659	4.01625e-25	postive
CAPZB	CD80	0.491135	4.20581e-24	postive
FLNA	CD80	0.407363	2.20297e-16	postive
GYS1	CD80	0.518464	4.06195e-27	postive
IQGAP1	CD80	0.543613	3.82385e-30	postive
MYH10	CD80	0.303924	1.96746e-09	postive
TLN1	CD80	0.459579	6.08572e-21	postive
ACTB	CD86	0.752512	1.82372e-69	postive
ACTN4	CD86	0.307558	1.23319e-09	postive
CAPZB	CD86	0.66775	1.25667e-49	postive
DSTN	CD86	0.40627	2.69284e-16	postive
FLNA	CD86	0.551668	3.61549e-31	postive
GYS1	CD86	0.387481	7.59019e-15	postive
IQGAP1	CD86	0.647502	8.0228e-46	postive
MYH10	CD86	0.38397	1.38383e-14	postive
MYH9	CD86	0.415892	4.48091e-17	postive
NCKAP1	CD86	0.326733	9.40893e-11	postive
TLN1	CD86	0.426218	6.12618e-18	postive
ACTB	CD96	0.394004	2.43904e-15	postive
CAPZB	CD96	0.343171	8.93609e-12	postive
IQGAP1	CD96	0.450134	4.65903e-20	postive
TLN1	CD96	0.332538	4.16268e-11	postive
ACTB	CTLA4	0.406946	2.37834e-16	postive
CAPZB	CTLA4	0.370795	1.23727e-13	postive
IQGAP1	CTLA4	0.361042	5.87922e-13	postive
ACTB	HAVCR2	0.491708	3.65927e-24	postive
CAPZB	HAVCR2	0.476228	1.43782e-22	postive
DSTN	HAVCR2	0.32915	6.71416e-11	postive
FLNA	HAVCR2	0.539699	1.17579e-29	postive
GYS1	HAVCR2	0.458538	7.63926e-21	postive
IQGAP1	HAVCR2	0.532902	7.98727e-29	postive
TLN1	HAVCR2	0.33851	1.76675e-11	postive
ACTB	HLA-A	0.355796	1.33055e-12	postive
CAPZB	HLA-A	0.348383	4.11272e-12	postive
ACTB	HLA-B	0.313778	5.46047e-10	postive
ACTB	HLA-DMA	0.346555	5.4079e-12	postive
CAPZB	HLA-DMA	0.314562	4.9205e-10	postive
ACTB	HLA-DMB	0.544927	2.61376e-30	postive
CAPZB	HLA-DMB	0.463835	2.38193e-21	postive
FLNA	HLA-DMB	0.364543	3.38083e-13	postive
GYS1	HLA-DMB	0.306071	1.49405e-09	postive
IQGAP1	HLA-DMB	0.445661	1.19499e-19	postive
TLN1	HLA-DMB	0.327321	8.66958e-11	postive
ACTB	HLA-DOA	0.499968	4.77412e-25	postive
CAPZB	HLA-DOA	0.444231	1.61026e-19	postive
DSTN	HLA-DOA	0.344882	6.93687e-12	postive
FLNA	HLA-DOA	0.337562	2.02678e-11	postive
GYS1	HLA-DOA	0.31698	3.56315e-10	postive
IQGAP1	HLA-DOA	0.467104	1.14857e-21	postive
TLN1	HLA-DOA	0.337669	1.99561e-11	postive
ACTB	HLA-DPA1	0.396876	1.46805e-15	postive
CAPZB	HLA-DPA1	0.366207	2.5928e-13	postive
IQGAP1	HLA-DPA1	0.400493	7.68896e-16	postive
TLN1	HLA-DPA1	0.35253	2.19563e-12	postive
ACTB	HLA-DPB1	0.56409	8.37767e-33	postive
CAPZB	HLA-DPB1	0.486533	1.27454e-23	postive
FLNA	HLA-DPB1	0.390283	4.67507e-15	postive
GYS1	HLA-DPB1	0.317416	3.36068e-10	postive
IQGAP1	HLA-DPB1	0.415088	5.2163e-17	postive
MYL6	HLA-DPB1	0.300169	3.16739e-09	postive
ACTB	HLA-DQA1	0.667971	1.13775e-49	postive
CAPZB	HLA-DQA1	0.589915	1.966e-36	postive
DSTN	HLA-DQA1	0.324607	1.26298e-10	postive
FLNA	HLA-DQA1	0.4695	6.69468e-22	postive
IQGAP1	HLA-DQA1	0.536042	3.31381e-29	postive
MYH10	HLA-DQA1	0.315079	4.59363e-10	postive
MYH9	HLA-DQA1	0.35255	2.18877e-12	postive
TLN1	HLA-DQA1	0.350741	2.88148e-12	postive
ACTB	HLA-DQB1	0.473639	2.6095e-22	postive
CAPZB	HLA-DQB1	0.418734	2.60866e-17	postive
IQGAP1	HLA-DQB1	0.391987	3.47434e-15	postive
ACTB	HLA-DRA	0.508132	6.03453e-26	postive
CAPZB	HLA-DRA	0.442218	2.44478e-19	postive
FLNA	HLA-DRA	0.341372	1.16409e-11	postive
IQGAP1	HLA-DRA	0.41315	7.51443e-17	postive
TLN1	HLA-DRA	0.342599	9.72072e-12	postive
ACTB	HLA-DRB1	0.500954	3.72944e-25	postive
CAPZB	HLA-DRB1	0.441572	2.79363e-19	postive
FLNA	HLA-DRB1	0.306565	1.402e-09	postive
IQGAP1	HLA-DRB1	0.361073	5.85132e-13	postive
ACTB	HLA-E	0.324117	1.35121e-10	postive
CAPZB	HLA-E	0.368351	1.83746e-13	postive
ACTB	ICOS	0.401996	5.86365e-16	postive
CAPZB	ICOS	0.377164	4.34449e-14	postive
IQGAP1	ICOS	0.415149	5.15706e-17	postive
TLN1	KIR2DL3	0.306815	1.35749e-09	postive
ACTB	KIR2DL4	0.391866	3.54838e-15	postive
CAPZB	KIR2DL4	0.355999	1.28946e-12	postive
DSTN	KIR2DL4	0.334938	2.95638e-11	postive
IQGAP1	KIR2DL4	0.376325	4.99366e-14	postive
TLN1	KIR2DL4	0.316969	3.56875e-10	postive
ACTB	LAG3	0.582143	2.63035e-35	postive
CAPZB	LAG3	0.496697	1.07657e-24	postive
FLNA	LAG3	0.342252	1.02303e-11	postive
IQGAP1	LAG3	0.34786	4.4485e-12	postive
MYH10	LAG3	0.32218	1.76226e-10	postive
ACTB	LGALS9	0.558411	4.77734e-32	postive
ACTN4	LGALS9	0.3249	1.21294e-10	postive
CAPZB	LGALS9	0.46089	4.56492e-21	postive
DSTN	LGALS9	0.47626	1.42721e-22	postive
FLNA	LGALS9	0.568502	2.11583e-33	postive
GYS1	LGALS9	0.379033	3.18195e-14	postive
INF2	LGALS9	0.336494	2.36469e-11	postive
IQGAP1	LGALS9	0.559261	3.68857e-32	postive
MYH9	LGALS9	0.339164	1.60679e-11	postive
MYL6	LGALS9	0.331199	5.03197e-11	postive
NCKAP1	LGALS9	0.302468	2.36828e-09	postive
TLN1	LGALS9	0.321641	1.89701e-10	postive
ACTB	PDCD1	0.312793	6.21983e-10	postive
ACTB	PDCD1LG2	0.494872	1.6881e-24	postive
CAPZB	PDCD1LG2	0.493209	2.53772e-24	postive
MYH10	PDCD1LG2	0.319437	2.5591e-10	postive
MYH9	PDCD1LG2	0.301705	2.60894e-09	postive
FLNB	PVR	0.329485	6.40543e-11	postive
LRPPRC	PVR	0.330594	5.48023e-11	postive
MYH9	PVR	0.333402	3.68143e-11	postive
NDUFS1	PVR	0.380129	2.64806e-14	postive
RPN1	PVR	0.418116	2.93556e-17	postive
ACTB	SIRPA	0.488292	8.35868e-24	postive
ACTN4	SIRPA	0.477678	1.02742e-22	postive
CAPZB	SIRPA	0.432733	1.68435e-18	postive
CD2AP	SIRPA	0.473439	2.73133e-22	postive
DSTN	SIRPA	0.581052	3.76401e-35	postive
FLNA	SIRPA	0.438601	5.14006e-19	postive
FLNB	SIRPA	0.318155	3.04265e-10	postive
GYS1	SIRPA	0.453796	2.13217e-20	postive
INF2	SIRPA	0.559007	3.98595e-32	postive
IQGAP1	SIRPA	0.57799	1.02242e-34	postive
LRPPRC	SIRPA	0.336437	2.38401e-11	postive
MYH9	SIRPA	0.515723	8.38591e-27	postive
NCKAP1	SIRPA	0.538549	1.63103e-29	postive
NDUFS1	SIRPA	0.312038	6.87101e-10	postive
RPN1	SIRPA	0.410845	1.1562e-16	postive
TLN1	SIRPA	0.498745	6.47721e-25	postive
ACTB	TIGIT	0.460265	5.23692e-21	postive
CAPZB	TIGIT	0.426082	6.29079e-18	postive
IQGAP1	TIGIT	0.409478	1.49049e-16	postive
ACTB	TNFRSF14	0.310842	8.04021e-10	postive
CAPZB	TNFRSF14	0.387473	7.60033e-15	postive
GYS1	TNFRSF14	0.379128	3.13157e-14	postive
INF2	TNFRSF14	0.397073	1.41748e-15	postive
MYL6	TNFRSF14	0.332828	3.99486e-11	postive
MYL6	TNFRSF18	0.429504	3.2051e-18	postive
ACTB	TNFRSF4	0.349013	3.74124e-12	postive
MYL6	TNFRSF4	0.403468	4.49089e-16	postive
SLC3A2	TNFRSF9	0.308226	1.13094e-09	postive
SLC7A11	TNFRSF9	0.586266	6.70216e-36	postive
IQGAP1	TNFSF18	0.358366	8.93492e-13	postive
TLN1	TNFSF18	0.313766	5.46927e-10	postive
LRPPRC	TNFSF4	0.357798	9.75914e-13	postive
DSTN	VTCN1	0.448118	7.13458e-20	postive
FLNA	VTCN1	0.365516	2.89521e-13	postive
GYS1	VTCN1	0.329738	6.18215e-11	postive
IQGAP1	VTCN1	0.375434	5.78657e-14	postive
